# Supplementary material for: Single‐Cell and Spatial Transcriptomic Profiling of Penile Squamous Cell Carcinoma Reveals Dynamics of Tumor Differentiation and Immune Microenvironment
Source: Adv Sci (Weinh). 2025 Jun 5;12(33):e00216. doi: 10.1002/advs.202500216 (PMC12412502; doi:10.1002/advs.202500216)
Supplement: Supplementary file 3 — Supplementary Table 2 [file ADVS-12-e00216-s002.xlsx]

## Sheet: Supplementary Table 2
Table S2. Epithelial Subtype Signature
NBS_Unique	TBS_Unique	NBK_Unique	TBK_Unique	NDK_Unique	TDK_Unique
THSD4	GCLC	MTSS1	KRT6B	DIO2	KLK5
MOXD1	PRH1	LY6D	KRT6C	CD36	HEPHL1
C12orf75	HIP1	CDH3	BNIPL	ATP13A4	FAM25A
BNC2	FNDC3B	NOTCH3	LYPD3	HAL	ACP7
ANKRD10	NRG1	GALNT6	KRT16	DSC1	UPP1
ANTXR1	NUCKS1	DSP		KRTDAP	ATG9B
SYNE2	DOCK5	FLNB		LIPK	MXD1
ATP1B3	ABCC3	EH		MBOAT2	KRT80
FAM118A	COL4A5	DSC3		SLC15A1	LIPE-AS1
PDE7A	CCDC88A	DSG3		KRT10	SPRR2E
SMYD3	SLC7A1	ANXA2		GJB6	BNIP3L
NFIB	KCNQ5	HIBCH		KRT1	ERO1A
DDB2	TRIM56	RASGRP1		TEX101	TRPV3
WDPCP	SLC7A11	STIM1		ME1	KIF13B
SMAD3	LAMC2	FABP5		PCSK6	ELF3
CACNB4	CEP290	KLF6		GAS7	PLCXD1
AHCYL2	TNC	FRMD6		B4GALNT3	SBSN
TENM2	VAV2	TPD52L1		GPLD1	SLC28A3
AOPEP	SDK2	UBE2E2		CASP14	TGM3
SLC16A1-AS1	SMC4	PKP1		SCNN1B	IL1RN
TENM4		SERPINB5		TMEM45A	MAP3K9
RNF213				MLIP	ZNF432
HIVEP3				SHOC1	HK2
WWOX				SLC16A10	IL36RN
CLSTN1				ANKRD35	GFOD2
ST5				RAB10	ABCG1
TNS4				TSPAN5	UBC
RASGEF1B				TMPRSS11F	TMPRSS11E
PNISR				LGALSL	USP6NL
FGFR2				POF1B	PPARD
MEIS2				S100A7A	ADAM9
STAG1				TMEM154	PPIF
XAF1				MYH14	RAB11FIP1
FOXP1				EPHA4	RDH13
EPB41L1				HDAC5	SPRR2A
TP63				PERP	SPRR1B
V1				FAAH2	ANXA1
PKD1				CLIP1	GPR78
GPSM2				TUT7	TRIP10
SVIL				ARL5A	LUCAT1
PRKCA				FABP5	PIM1
GOLGA8B				SPTLC2	EPHA2
LAMA5				DOCK9	CSGALCT1
DTNB				JUP	KAT2B
TBC1D4				ABLIM1	RAB31
PACS1				HSPB1	NT5C2
MAP3K14				TMPRSS11D	KDM7A
SLC39A11				DUOXA1	LMO7
ATP1A1				SERPINB3	CSNK1E
SRSF11				SPTLC3	CSTB
LIMA1				GPR1	TOM1
TSHZ2				ELOVL7	NFKBIA
PAK2				NPAS2	FCHO2
ADCY3				ZDHHC21	ARHGEF18
TRERF1				DSG1	ITPKC
SP100				BLNK	KIAA0355
NF1				TIAM1	TGFA
AGPAT4				CLINT1	VEGFA
SNRNP70				CARD14	TNIP1
HNRNPA2B1				ERBB3	SNX9
GRIP1				PLBD1	TSC22D2
SNTB2				XG	RAB5A
CTDSPL				PLXDC2	ZBTB43
CENPP				ARHGAP32	USP53
FOS				MPP7	HIP1R
TRPM7				ZSWIM8	AMPD3
IMMP2L				TTC39A	BCL2L1
RFX7				DUOX1	MACO1
HRH1				SMAGP	ADIPOR2
APPL2				TUFT1	OXSR1
IGF1R				BDH1	ULK1
PILRB				IFFO2
MICAL3				PLCD1
LGR4				NPEPPS
TNRC18				SCRIB
ADAM10				TMEM79
MPZL1				FARP2
MVP				RANBP9
FKBP5				CNTN1
PIK3C2G				EVPL
TUT4				EXOC6B
NLRP1				RALGPS2
MPHOSPH8				PLEKHN1
MAPKBP1				KLF3
ARGLU1				NLRX1
NCOA7				NBEAL2
CROT				CDH1
				RAC1
				HMGCR
				COBL
				DOCK6
				LPIN3
				ERBB2
				RAPGEFL1
				GTF2IRD1
				RASGRP1
				AP001207.3
				ATP11B
				RNF19A
				ACPP
				RELCH
				IDE
				SLC9A9
				NOTCH2
				HSDL2
				KREMEN1
				MAML2
				CERS4
				USP32
				IKZF2
				FAM135A
				DSP
				STRN
				P4HB
				ARNTL2
				PLEKHA5
				HSD17B4
				SCAPER
				BTBD9
				ESRP1
				EZR
				MAML3
				ATP6V0A1
				OSBPL2
				TTTY14
				CNKSR3
				LLGL2
				FRMD6
				ZMYND8
				RABGEF1
				MAL2
				SLC27A4
				THRB
				MYO1E
				SUCO
				CPEB3
				MAPK14
				ASAP3
				SRPK1
				MPT
				EXPH5
				RASAL2
				PTPN13
				LRSAM1
				UBE2G1
				KIFC2
				ACAD9
				FRMD8
				TOM1L2
				PTK6
				NHSL1
				PRICKLE1
				RHBDF2
				SPTBN2
				CAMK2D
				PPFIBP2
				PLA2R1
				PLA2G4F
				TRIM29
				CDK19
				ACOX1
				HOOK3
				MTSS1
				KCNK6
				PPP1CB
				TET3
				NIPAL2
				STXBP5
				TMCC1
				KIF1B
				ELL2
				OXCT1
				POU2F3
				ARAP2
				CMIP
				GPCPD1
				SLC22A23
				SIAH2
				BICDL1
				PLD2
				KLF6
				TACC2
				ESRP2
				RHBDL2
				SMAP1
				PAWR
				SRGAP2
				PIK3C2B
				RAB24
				GAREM1
				FBXL20
				ZBTB7A
				MAP4K5
				ARHGAP1
				NCOA2
				PCCA
				TMOD3
				NPC1
				BARX2
				AKAP13
				SGPP2
				TMEM165
				RTCB
				DAPK2
				RBM47
				GOLGA2
				FNBP1
				AUTS2
				BACH1
				POLB
				DNM2
				CALN1
				GOLGA4
				ANO10
				MTMR3
				EEA1
				MTA3
				ZBTB7C
				PKP1
				GAB1
				EF5
				COBLL1
				MAPK6
				GPT2
				PPFIA3
				ANKRD13D
				ADAM17
				MYCBP2
				STX12
				DOP1B
				EPB41
				CDYL
				LRP11
				STK24
				ACAP2
				MPHOSPH6
				PRKCI
				EYA2
				KIAA0232
				NBPF14
				STAT3
				PTPN12
				FOXN3
				JARID2
				SERTAD2
				FBXW11
				MAP3K1
				ZNF431
				C16orf70
				DIP2B
				UBE2E2
				PTPN3
				UNC13B
				MYO1D
				LYPLA1
				MAP7
				SIRT7
				HDHD3
				HMGCS1
				CBLC
				CLEC16A
				NCOA1
				RAB1A
				LYST
				PTPRA
				RND3
				IPPK
				NUMB
				BRAF
				AIG1
				SLC25A43
				SLTM
				TPM4
				HERC3
				RALGAPA2
				ARHGEF37
				MEGF9
				TAOK1
				KDM5B
				CDC42BPB
				ZNF586
				NPLOC4
				HK1
				GIPC1
				RC3H1
				SCAP
				JAK2
				MAGI3
				ADAMTSL4-AS1
				GALNT1
				ABR
				PRRG4
				PPM1L
				TBC1D10A
				SUFU
				DJC1
				WSB1
				C15orf41
				IL20RA
				TET2
				ACADVL
